# Supplementary material for: Extracts of Dunkelfelder Grape Seeds and Peel Increase the Metabolic Rate and Reduce Fat Deposition in Mice Maintained on a High-Fat Diet
Source: Foods. 2023 Aug 29;12(17):3251. doi: 10.3390/foods12173251 (PMC10487004; doi:10.3390/foods12173251)
Supplement: Supplementary file 1 [file foods-12-03251-s001.zip]

Archive with 1 entries (1 files):
- foods-2553715-supplementary.pdf
